# Supplementary material for: Revision and description of six species of Choeradoplana (Platyhelminthes, Tricladida), with an emendation to the genus
Source: Zookeys. 2021 Feb 11;1016:1–48. doi: 10.3897/zookeys.1016.59617 (PMC7892534; doi:10.3897/zookeys.1016.59617)
Supplement: XML Treatment for Choeradoplana eudoxiae [file zookeys.1016.59617-treatment3.xml]

<!DOCTYPE tp:taxon-treatment
  PUBLIC "-//TaxonX//DTD Taxonomic Treatment Publishing DTD v0 20100105//EN" "tax-treatment-NSO.dtd">
<tp:taxon-treatment xmlns:tp="http://www.plazi.org/taxpub"><tp:treatment-meta><kwd-group><label>Taxon classification</label><kwd><named-content xmlns:xlink="http://www.w3.org/1999/xlink" content-type="kingdom">Animalia</named-content></kwd><kwd><named-content xmlns:xlink="http://www.w3.org/1999/xlink" content-type="order">Tricladida</named-content></kwd><kwd><named-content xmlns:xlink="http://www.w3.org/1999/xlink" content-type="family">Geoplanidae</named-content></kwd></kwd-group><mixed-citation publication-type="journal"><person-group><name><surname>Lago-Barcia</surname><given-names>Domingo</given-names></name><name><surname>Silva</surname><given-names>Marcos Santos</given-names></name><name><surname>Carbayo</surname><given-names>Fernando</given-names></name></person-group><article-title>Revision and description of six species of <italic><tp:taxon-name><tp:taxon-name-part taxon-name-part-type="genus" reg="Choeradoplana">Choeradoplana</tp:taxon-name-part></tp:taxon-name></italic> (<tp:taxon-name><tp:taxon-name-part taxon-name-part-type="phylum">Platyhelminthes</tp:taxon-name-part></tp:taxon-name>, <tp:taxon-name><tp:taxon-name-part taxon-name-part-type="order">Tricladida</tp:taxon-name-part></tp:taxon-name>), with an emendation to the genus</article-title><source>Zookeys</source><day>11</day><month>2</month><year>2021</year><volume>1016</volume><fpage>1</fpage><lpage>48</lpage><pub-id pub-id-type="doi">10.3897/zookeys.1016.59617</pub-id></mixed-citation></tp:treatment-meta><tp:nomenclature><tp:taxon-name><object-id xmlns:xlink="http://www.w3.org/1999/xlink" content-type="arpha" xlink:type="simple">85477301-F2CA-555D-85D2-8A9FD106F588</object-id>
                <tp:taxon-name-part taxon-name-part-type="genus" reg="Choeradoplana">Choeradoplana</tp:taxon-name-part>
                <tp:taxon-name-part taxon-name-part-type="species" reg="eudoxiae">eudoxiae</tp:taxon-name-part>
                <object-id xmlns:xlink="http://www.w3.org/1999/xlink" content-type="zoobank" xlink:type="simple">http://zoobank.org/51DD356F-96DA-43B7-B860-CE6C40B5405B</object-id>
              </tp:taxon-name><tp:taxon-authority>Silva &amp; Carbayo</tp:taxon-authority><tp:taxon-status xmlns:xlink="http://www.w3.org/1999/xlink" xlink:type="simple">sp. nov.</tp:taxon-status><xref ref-type="fig" rid="F10">Figures 10</xref><xref ref-type="fig" rid="F11">, 11</xref><xref ref-type="fig" rid="F12">, 12</xref><xref ref-type="fig" rid="F13">, 13</xref></tp:nomenclature><tp:treatment-sec sec-type="material" id="SECID0EF5AI"><title>Material examined.</title><p><bold><italic>Holotype</italic></bold><named-content xmlns:xlink="http://www.w3.org/1999/xlink" content-type="dwc:institutional_code" xlink:type="simple">MZUSP</named-content> 2272 (field code, F3417), sexually mature: Floresta Nacional de São Francisco de Paula, State of Rio Grande do Sul, Brazil, (<named-content xmlns:xlink="http://www.w3.org/1999/xlink" content-type="dwc:verbatimCoordinates" xlink:type="simple"><named-content content-type="geo-json" specific-use="{&#34;type&#34;:&#34;Point&#34;,&#34;coordinates&#34;:[-50.373690,-29.436280]}" id="NCID0EY5AI" xlink:type="simple">-29.43628, -50.37369</named-content></named-content>). coll. F. Carbayo and co-workers, 22 January 2009; transverse sections of the cephalic region on 7 slides; horizontal sections of ovaries on 4 slides; transverse sections of the pre-pharyngeal region on 4 slides; sagittal sections of the pharynx and copulatory apparatus on 8 slides; the posterior extremity on 3 slides.</p></tp:treatment-sec><tp:treatment-sec sec-type="distribution" id="SECID0E45AI"><title>Distribution.</title><p>Only known from the type locality, Floresta Nacional de São Francisco de Paula, State of Rio Grande do Sul, Brazil.</p></tp:treatment-sec><tp:treatment-sec sec-type="etymology" id="SECID0EC6AI"><title>Etymology.</title><p>The specific epithet pays homage to the late Prof. Eudóxia Maria Froehlich, 21 October 1928 – 26 September 2015, for her insightful life lessons and lasting contribution to the knowledge of the neotropical planarian fauna for 60 years.</p></tp:treatment-sec><tp:treatment-sec sec-type="diagnosis" id="SECID0EH6AI"><title>Diagnosis.</title><p><italic><tp:taxon-name><tp:taxon-name-part taxon-name-part-type="genus" reg="Choeradoplana">Choeradoplana</tp:taxon-name-part></tp:taxon-name></italic> species with pastel yellow back and brown fawn spots more concentrated in the paramedian region. Its anterior extremity has no lateral dilations or “neck” differentiating its head from its body. The ventral side of the cephalic region is concave, and without distinct glandular cushions. The extrabulbar portion of the prostatic vesicle has paired branches and an unpaired, roughly rounded section; the intrabulbar portion is a dilated vertical duct. Penis papilla is absent.</p></tp:treatment-sec><tp:treatment-sec sec-type="description" id="SECID0EU6AI"><title>Description.</title><p>The live holotype measured 38 mm in length, and 1.5 mm in width. Preserved, it measured 27.5 mm in length and 2 mm in width. Its body is slender and subcylindrical, with the anterior 1/8 becoming progressively thinner towards the anterior tip. The anterior extremity is rounded and the posterior is pointed. The dorsal side is convex, while the ventral side is slightly convex. The anteriormost body portion is approximately five millimeters long and rolled up so that the ventral side is facing upwards (Fig. <xref ref-type="fig" rid="F10">10A–C</xref>). This ventral surface is concave, without distinct glandular cushions. This ventral surface is flat in the preserved holotype. Its creeping sole is as wide as 75.5% of body width at the pre-pharyngeal region. Its mouth is 14.5 mm (52.7% of body length) from the anterior extremity, and the gonopore is 16.8 mm (61.1%).</p><p>The dorsum background color of the body is pastel yellow (RAL 1034) with fawn brown (RAL 8007) spots (Fig. <xref ref-type="fig" rid="F10">10A–C</xref>); these spots are more densely distributed in the paramedian regions, some merged with each other. The ventral side is cream (Fig. <xref ref-type="fig" rid="F10">10D</xref>). The cephalic extremity is greyish dorsally and ventrally. The body color faded on the preserved holotype.</p><p>The eyes are one pigmented-cup type of 25–30 µm in diameter. There are no clear halos around them (Fig. <xref ref-type="fig" rid="F10">10C, D</xref>). Since the very anterior histological sections are lost, it could not be ascertained whether they occur in this body region. Posteriorly, the eyes are marginal along the body length.</p><p>Sensory pits are 17.0–22.5 µm deep, distributed ventro-laterally in a uniserial row from the anterior sections of the body (approximately 0.2 mm of the anteriormost body were lost) to 4.5 mm behind it.</p><p>Abundant rhabditogen cells open onto the dorsal surface of the body and its margins in the pre-pharyngeal region. The epithelium of the margins is also pierced by gland cells producing erythrophil granules (Fig. <xref ref-type="fig" rid="F11">11A, B</xref>). The ventral epithelium is pierced by three types of gland cells, namely scarce gland cells producing granules of dark, cyanophil secretion, gland cells producing cyanophil granules, and gland cells producing an erythrophil secretion. There is no glandular margin.</p><p>The cutaneous musculature consists of a subepithelial circular muscle, followed by a diagonal layer with decussate fibers, and a longitudinal muscle organized in bundles (Fig. <xref ref-type="fig" rid="F11">11A, B</xref>). This longitudinal muscle is 57.5 μm thick dorsally and arranged in bundles of 50–90 fibers each, whereas ventrally it is divided into a 30 μm-thick muscle of bundles (with 8–15 fibers each), and an insunk muscle with 70 μm-thick bundles (with 16–32 fibers each) (Fig. <xref ref-type="fig" rid="F11">11A</xref>). The thickness of the cutaneous muscle coat is 20% of the body height.</p><p>In the pre-pharyngeal region, the same parenchymal muscles as in <italic><tp:taxon-name><tp:taxon-name-part taxon-name-part-type="genus" reg="Choeradoplana">Ch.</tp:taxon-name-part> <tp:taxon-name-part taxon-name-part-type="species" reg="iheringi">iheringi</tp:taxon-name-part></tp:taxon-name></italic>, namely the dorsal decussate muscle (52–55 μm thick), transverse supra-intestinal muscle (20–22 μm); and transverse subintestinal muscle (12–15 μm) (Fig. <xref ref-type="fig" rid="F11">11A, B</xref>).</p><p>The muscle retractor of the head is delta-shaped in a cross-section along ~ 0.5 mm (or 1.8% of body length) starting from 0.1 mm behind the anterior extremity of the body (Fig. <xref ref-type="fig" rid="F11">11C, D</xref>), and its thickness equals 36% of the height of the cephalic region. The Muskelgeflecht is 32 μm thick (22% of body height). The subneural parenchymal muscle consists of a few transverse fibers. The glandular cushions are composed of a relatively small quantity of rhabditogen cells (Fig. <xref ref-type="fig" rid="F11">11C, D</xref>).</p><p>The central nervous system presents a ventral nerve plate (70–85 μm thick or 9–11% of body height) in the pre-pharyngeal region.</p><p>The mouth is located in the middle of the pharyngeal pouch (Fig. <xref ref-type="fig" rid="F12">12A</xref>). The pharynx is bell-shaped (Fig. <xref ref-type="fig" rid="F12">12B</xref>). An esophagus is absent. The outer pharyngeal epithelium is underlain by an 8 μm-thick longitudinal muscle, followed by a 15 μm-thick circular muscle. The inner pharyngeal epithelium is underlain by a circular muscle layer with longitudinal fibers interspersed (20 µm thick).</p><p>The testes are dorsal, 90–150 μm in diameter, located under the supra-intestinal transverse muscle layer, and partially placed between the intestinal diverticula. The anteriormost testes are located 0.9 mm anterior to the ovaries (or 21% of the body length); posteriormost near the root of the pharynx (49% of the body length). Sperm ducts run immediately above the subintestinal muscle layer, dorsally and slightly internal to the ovovitelline ducts. Distal portions of sperm ducts contain sperm and are surrounded by a 20 μm-thick circular muscle. These ducts communicate with the respective short branch of the prostatic vesicle (Fig. <xref ref-type="fig" rid="F12">12C, D</xref>). The paired branches run posteriorly. The extrabulbar portion of the prostatic vesicle consists of these paired branches and an unpaired, roughly rounded section with pleated wall receiving the branches. The intrabulbar portion of the prostatic vesicle is elongate and runs dorsally and posteriorly. The passage of the prostatic vesicle to the proximal region of the male atrium is narrowed by an annular fold (Fig. <xref ref-type="fig" rid="F12">12C, D</xref>). There is no ejaculatory duct, nor penis papilla. The penis bulb is very thick and consists of numerous muscle fibers which are continuous with those underlying the epithelium of the male atrium. The prostatic vesicle is lined with a columnar, ciliated epithelium underlain by a dense layer (20 μm thick) of interwoven circular and longitudinal muscle fibers. The epithelium of the diverticula and that of the anterior section of extrabulbar section of prostatic vesicle are pierced by numerous gland cells producing strong erythrophil (pinkish) granules. The epithelium of the posterior section of the extrabulbar portion is pierced by gland cells producing abundant erythrophil granules. Two types of gland cells pierce the epithelium of the intrabulbar portion of the vesicle; one type is very abundant, and produces cyanophil granules, while the second type produces erythrophil granules.</p><fig id="F10" position="float" orientation="portrait"><object-id xmlns:xlink="http://www.w3.org/1999/xlink" content-type="doi" xlink:type="simple">10.3897/zookeys.1016.59617.figure10</object-id><object-id xmlns:xlink="http://www.w3.org/1999/xlink" content-type="arpha" xlink:type="simple">5914D25D-371D-5FA9-8615-2C685181C140</object-id><label>Figure 10.</label><caption><p><italic><tp:taxon-name><tp:taxon-name-part taxon-name-part-type="genus" reg="Choeradoplana">Choeradoplana</tp:taxon-name-part> <tp:taxon-name-part taxon-name-part-type="species" reg="eudoxiae">eudoxiae</tp:taxon-name-part></tp:taxon-name></italic> Silva &amp; Carbayo, sp. nov. Holotype <bold>A</bold> living animal in dorsal view <bold>B, C</bold> detail of anterior extremity in a dorsal view <bold>D</bold> detail of anterior extremity in ventro-lateral view in the preserved specimen. Abbreviations: <bold>cm</bold> common muscle coat, <bold>co</bold> common glandular ovovitelline duct, <bold>dd</bold> decussate dorsal cutaneous muscles, <bold>dm</bold> diagonal decussate muscles, <bold>e</bold> eye, <bold>ej</bold> ejaculatory duct, <bold>ep</bold> esophagus, <bold>er</bold> erythrophil secretion, <bold>fa</bold> female atrium, <bold>fd</bold> female genital duct, <bold>g</bold> gonopore, <bold>i</bold> intestine, <bold>lc</bold> longitudinal cutaneous muscles, <bold>ma</bold> male genital atrium, <bold>mk</bold> Muskelgeflecht (Graff, 1899), <bold>mo</bold> mouth, <bold>o</bold> ovary, <bold>ov</bold> ovovitelline duct, <bold>ph</bold> pharyngeal pouch, <bold>pp</bold> penis papilla, <bold>pv</bold> prostatic vesicle, <bold>px</bold> pharynx, <bold>rg</bold> rhabditogen glands, <bold>r</bold> retractor muscle, <bold>sb</bold> subintestinal transverse muscles, <bold>sd</bold> sperm duct, <bold>sg</bold> shell glands, <bold>sk</bold> sunken longitudinal cutaneous muscles, <bold>sm</bold> spermatophore, <bold>sn</bold> subneural transverse muscles, <bold>sp</bold> supra-intestinal transverse muscles, <bold>t</bold> testis, <bold>vi</bold> vitellaria, <bold>vn</bold> ventral nerve plate.</p></caption><graphic xmlns:xlink="http://www.w3.org/1999/xlink" xlink:href="zookeys-1016-001-g010.jpg" position="float" orientation="portrait" xlink:type="simple" id="oo_507872.jpg"><uri content-type="original_file" xlink:type="simple">https://binary.pensoft.net/fig/507872</uri></graphic></fig><p>The male atrium is elongated. The proximal half is horizontal, slightly folded and narrow. The distal half is wider, and provided with two large transverse and oblique folds. The atrium is lined with a 7 μm high epithelium, and pierced by two types of gland cells producing erythrophil and cyanophil granules, respectively. The atrial epithelium is underlain by a 20 to 35 μm-thick circular muscle with longitudinal fibers intermingled (Figs <xref ref-type="fig" rid="F12">12D</xref>, <xref ref-type="fig" rid="F13">13A</xref>).</p><fig id="F11" position="float" orientation="portrait"><object-id xmlns:xlink="http://www.w3.org/1999/xlink" content-type="doi" xlink:type="simple">10.3897/zookeys.1016.59617.figure11</object-id><object-id xmlns:xlink="http://www.w3.org/1999/xlink" content-type="arpha" xlink:type="simple">CEEE7783-C6A6-50DB-B42C-2A317B06C9DD</object-id><label>Figure 11.</label><caption><p><italic><tp:taxon-name><tp:taxon-name-part taxon-name-part-type="genus" reg="Choeradoplana">Choeradoplana</tp:taxon-name-part> <tp:taxon-name-part taxon-name-part-type="species" reg="eudoxiae">eudoxiae</tp:taxon-name-part></tp:taxon-name></italic> Silva &amp; Carbayo, sp. nov. Photomicrographs of transverse sections of the holotype <bold>A</bold> dorsal portion of the pre-pharyngeal region ofreion <bold>B</bold> ventral portion of the pre-pharyngeal region <bold>C</bold> anterior region at 0.1 mm from the anterior tip of the body. of the pre-pharyngeal region <bold>D</bold> anterior region at 0.5 mm from the anterior tip of the body. Abbreviations: <bold>cm</bold> common muscle coat, <bold>co</bold> common glandular ovovitelline duct, <bold>dd</bold> decussate dorsal cutaneous muscles, <bold>dm</bold> diagonal decussate muscles, <bold>e</bold> eye, <bold>ej</bold> ejaculatory duct, <bold>ep</bold> esophagus, <bold>er</bold> erythrophil secretion, <bold>fa</bold> female atrium, <bold>fd</bold> female genital duct, <bold>g</bold> gonopore, <bold>i</bold> intestine, <bold>lc</bold> longitudinal cutaneous muscles, <bold>ma</bold> male genital atrium, <bold>mk</bold> Muskelgeflecht (Graff, 1899), <bold>mo</bold> mouth, <bold>o</bold> ovary, <bold>ov</bold> ovovitelline duct, <bold>ph</bold> pharyngeal pouch, <bold>pp</bold> penis papilla, <bold>pv</bold> prostatic vesicle, <bold>px</bold> pharynx, <bold>rg</bold> rhabditogen glands, <bold>r</bold> retractor muscle, <bold>sb</bold> subintestinal transverse muscles, <bold>sd</bold> sperm duct, <bold>sg</bold> shell glands, <bold>sk</bold> sunken longitudinal cutaneous muscles, <bold>sm</bold> spermatophore, <bold>sn</bold> subneural transverse muscles, <bold>sp</bold> supra-intestinal transverse muscles, <bold>t</bold> testis, <bold>vi</bold> vitellaria, <bold>vn</bold> ventral nerve plate.</p></caption><graphic xmlns:xlink="http://www.w3.org/1999/xlink" xlink:href="zookeys-1016-001-g011.jpg" position="float" orientation="portrait" xlink:type="simple" id="oo_507873.jpg"><uri content-type="original_file" xlink:type="simple">https://binary.pensoft.net/fig/507873</uri></graphic></fig><p>The ovaries are mature, rounded, ~ 100 µm in diameter. They are located 8.9 mm from the anterior extremity of the body (24.7 % of body length), and above the ventral nerve plate. The ovovitelline ducts emerge from the dorso-lateral aspect of the ovaries and run above the nerve plate; their proximal section contains sperm. Laterally to the female atrium, they rise posteriorly to unite dorsally to the common glandular ovovitelline duct (Fig. <xref ref-type="fig" rid="F13">13A, B</xref>). This common duct is located behind the female atrium, and runs downwards to open into a canalicular projection of the posterior section of the female atrium.</p><fig id="F12" position="float" orientation="portrait"><object-id xmlns:xlink="http://www.w3.org/1999/xlink" content-type="doi" xlink:type="simple">10.3897/zookeys.1016.59617.figure12</object-id><object-id xmlns:xlink="http://www.w3.org/1999/xlink" content-type="arpha" xlink:type="simple">8630E482-A2AB-586F-A2A7-CED29F47A08F</object-id><label>Figure 12.</label><caption><p><italic><tp:taxon-name><tp:taxon-name-part taxon-name-part-type="genus" reg="Choeradoplana">Choeradoplana</tp:taxon-name-part> <tp:taxon-name-part taxon-name-part-type="species" reg="eudoxiae">eudoxiae</tp:taxon-name-part></tp:taxon-name></italic> Silva &amp; Carbayo, sp. nov. Photomicrographs of sagittal sections of holotype <bold>A, B</bold> pharynx <bold>C</bold> prostatic vesicle and male atrium <bold>D</bold> copulatory apparatus. Abbreviations: <bold>cm</bold> common muscle coat, <bold>co</bold> common glandular ovovitelline duct, <bold>dd</bold> decussate dorsal cutaneous muscles, <bold>dm</bold> diagonal decussate muscles, <bold>e</bold> eye, <bold>ej</bold> ejaculatory duct, <bold>ep</bold> esophagus, <bold>er</bold> erythrophil secretion, <bold>fa</bold> female atrium, <bold>fd</bold> female genital duct, <bold>g</bold> gonopore, <bold>i</bold> intestine, <bold>lc</bold> longitudinal cutaneous muscles, <bold>ma</bold> male genital atrium, <bold>mk</bold> Muskelgeflecht (Graff, 1899), <bold>mo</bold> mouth, <bold>o</bold> ovary, <bold>ov</bold> ovovitelline duct, <bold>ph</bold> pharyngeal pouch, <bold>pp</bold> penis papilla, <bold>pv</bold> prostatic vesicle, <bold>px</bold> pharynx, <bold>rg</bold> rhabditogen glands, <bold>r</bold> retractor muscle, <bold>sb</bold> subintestinal transverse muscles, <bold>sd</bold> sperm duct, <bold>sg</bold> shell glands, <bold>sk</bold> sunken longitudinal cutaneous muscles, <bold>sm</bold> spermatophore, <bold>sn</bold> subneural transverse muscles, <bold>sp</bold> supra-intestinal transverse muscles, <bold>t</bold> testis, <bold>vi</bold> vitellaria, <bold>vn</bold> ventral nerve plate.</p></caption><graphic xmlns:xlink="http://www.w3.org/1999/xlink" xlink:href="zookeys-1016-001-g012.jpg" position="float" orientation="portrait" xlink:type="simple" id="oo_507874.jpg"><uri content-type="original_file" xlink:type="simple">https://binary.pensoft.net/fig/507874</uri></graphic></fig><fig id="F13" position="float" orientation="portrait"><object-id xmlns:xlink="http://www.w3.org/1999/xlink" content-type="doi" xlink:type="simple">10.3897/zookeys.1016.59617.figure13</object-id><object-id xmlns:xlink="http://www.w3.org/1999/xlink" content-type="arpha" xlink:type="simple">011DB447-1F8D-57D0-B080-F974113859CE</object-id><label>Figure 13.</label><caption><p><italic><tp:taxon-name><tp:taxon-name-part taxon-name-part-type="genus" reg="Choeradoplana">Choeradoplana</tp:taxon-name-part> <tp:taxon-name-part taxon-name-part-type="species" reg="eudoxiae">eudoxiae</tp:taxon-name-part></tp:taxon-name></italic> Silva &amp; Carbayo, sp. nov. Holotype <bold>A</bold> diagrammatic reconstruction of copulatory apparatus <bold>B</bold> photomicrograph of a sagittal section of the female atrium. Abbreviations: <bold>cm</bold> common muscle coat, <bold>co</bold> common glandular ovovitelline duct, <bold>dd</bold> decussate dorsal cutaneous muscles, <bold>dm</bold> diagonal decussate muscles, <bold>e</bold> eye, <bold>ej</bold> ejaculatory duct, <bold>ep</bold> esophagus, <bold>er</bold> erythrophil secretion, <bold>fa</bold> female atrium, <bold>fd</bold> female genital duct, <bold>g</bold> gonopore, <bold>i</bold> intestine, <bold>lc</bold> longitudinal cutaneous muscles, <bold>ma</bold> male genital atrium, <bold>mk</bold> Muskelgeflecht (Graff, 1899), <bold>mo</bold> mouth, <bold>o</bold> ovary, <bold>ov</bold> ovovitelline duct, <bold>ph</bold> pharyngeal pouch, <bold>pp</bold> penis papilla, <bold>pv</bold> prostatic vesicle, <bold>px</bold> pharynx, <bold>rg</bold> rhabditogen glands, <bold>r</bold> retractor muscle, <bold>sb</bold> subintestinal transverse muscles, <bold>sd</bold> sperm duct, <bold>sg</bold> shell glands, <bold>sk</bold> sunken longitudinal cutaneous muscles, <bold>sm</bold> spermatophore, <bold>sn</bold> subneural transverse muscles, <bold>sp</bold> supra-intestinal transverse muscles, <bold>t</bold> testis, <bold>vi</bold> vitellaria, <bold>vn</bold> ventral nerve plate.</p></caption><graphic xmlns:xlink="http://www.w3.org/1999/xlink" xlink:href="zookeys-1016-001-g013.jpg" position="float" orientation="portrait" xlink:type="simple" id="oo_507875.jpg"><uri content-type="original_file" xlink:type="simple">https://binary.pensoft.net/fig/507875</uri></graphic></fig><p>The female atrium is irregular, provided with two or three lateral and dorsal folds (Fig. <xref ref-type="fig" rid="F13">13</xref>). This atrium is as long as half the male atrium, and is lined with an 8–10 μm high epithelium, the cells of which are erythrophil in their subapical portion. This epithelium is pierced by gland cells producing cyanophil granules, and is underlain by a 10 µm-thick muscle of circular and longitudinal muscle fibers.</p><p>The common muscular coat is well developed and continuous with the penis bulb. This coat wraps the intrabulbar portion of the prostatic vesicle, and the male and female atria. The length:height ratio of the copulatory apparatus enveloped by the common muscle coat is 2.2:1.</p></tp:treatment-sec><tp:treatment-sec sec-type="Behavioral note" id="SECID0EOPBI"><title>Behavioral note.</title><p>When touched with a finger on the posterior end, the animal reacted by rolling forward. Firstly, it lifted its posterior extremity forward to touch the ground at the level of the midbody so that the body forms a loop. Next, the loop moved forwards until the anterior third of the body detached from the ground, which subsequently lengthened and touched the substrate. By doing so, the animal moved forward a distance equivalent to half its body length in approximately one second. It then immediately repeated this whole movement repeatedly.</p></tp:treatment-sec><tp:treatment-sec sec-type="remarks" id="SECID0ETPBI"><title>Remarks.</title><p>The species described herein matches all diagnostic characteristics of <italic><tp:taxon-name><tp:taxon-name-part taxon-name-part-type="genus" reg="Choeradoplana">Choeradoplana</tp:taxon-name-part></tp:taxon-name></italic>, except for the glandular cushions of the cephalic region, which are not developed. This is so notable that the species was initially assigned to <italic><tp:taxon-name><tp:taxon-name-part taxon-name-part-type="genus" reg="Cephaloflexa">Cephaloflexa</tp:taxon-name-part></tp:taxon-name></italic> upon examination of the live and preserved specimen. Regarding the body shape, <italic><tp:taxon-name><tp:taxon-name-part taxon-name-part-type="genus" reg="Cephaloflexa">Cephaloflexa</tp:taxon-name-part></tp:taxon-name></italic> is characterized by having “the anterior third very gradually narrowing, without constriction or widening and without grooves on the ventral surface. The anterior tip rolled upwards and is ventrally concave” (<xref ref-type="bibr" rid="B4">Carbayo and Leal-Zanchet 2003</xref>). <italic><tp:taxon-name><tp:taxon-name-part taxon-name-part-type="genus" reg="Choeradoplana">Ch.</tp:taxon-name-part> <tp:taxon-name-part taxon-name-part-type="species" reg="albonigra">albonigra</tp:taxon-name-part></tp:taxon-name></italic> is similar in this aspect to the genus <italic><tp:taxon-name><tp:taxon-name-part taxon-name-part-type="genus" reg="Cephaloflexa">Cephaloflexa</tp:taxon-name-part></tp:taxon-name></italic> and to <italic><tp:taxon-name><tp:taxon-name-part taxon-name-part-type="genus" reg="Choeradoplana">Ch.</tp:taxon-name-part> <tp:taxon-name-part taxon-name-part-type="species" reg="eudoxiae">eudoxiae</tp:taxon-name-part></tp:taxon-name></italic> Silva &amp; Carbayo, sp. nov. Unfortunately, it was not possible to sequence DNA from the small tissue available of <italic><tp:taxon-name><tp:taxon-name-part taxon-name-part-type="genus" reg="Choeradoplana">Ch.</tp:taxon-name-part> <tp:taxon-name-part taxon-name-part-type="species" reg="eudoxiae">eudoxiae</tp:taxon-name-part></tp:taxon-name></italic> Silva &amp; Carbayo, sp. nov., and the homology test of the particular body shape of these two species remains an open question.</p><p>The remaining diagnostic attributes of <italic><tp:taxon-name><tp:taxon-name-part taxon-name-part-type="genus" reg="Choeradoplana">Choeradoplana</tp:taxon-name-part></tp:taxon-name></italic> are present in <italic><tp:taxon-name><tp:taxon-name-part taxon-name-part-type="genus" reg="Choeradoplana">Ch.</tp:taxon-name-part> <tp:taxon-name-part taxon-name-part-type="species" reg="eudoxiae">eudoxiae</tp:taxon-name-part></tp:taxon-name></italic> Silva &amp; Carbayo, sp. nov., such as the ventral cutaneous longitudinal muscle partially sunken into the parenchyma; a retractor muscle of the cephalic extremity with a delta shape in transverse section; and a dorsal decussate parenchymatic muscle modified in the cephalic region into the Muskelgeflecht.</p><p>The body color of the <italic><tp:taxon-name><tp:taxon-name-part taxon-name-part-type="genus" reg="Choeradoplana">Ch.</tp:taxon-name-part> <tp:taxon-name-part taxon-name-part-type="species" reg="eudoxiae">eudoxiae</tp:taxon-name-part></tp:taxon-name></italic> Silva &amp; Carbayo, sp. nov. resembles that of some congeners in the brownish background color with dark black or dark brown spots over it, namely <italic><tp:taxon-name><tp:taxon-name-part taxon-name-part-type="genus" reg="Choeradoplana">Choeradoplana</tp:taxon-name-part> <tp:taxon-name-part taxon-name-part-type="species" reg="abaiba">abaiba</tp:taxon-name-part></tp:taxon-name></italic><xref ref-type="bibr" rid="B7">Carbayo et al., 2018</xref>, <italic><tp:taxon-name><tp:taxon-name-part taxon-name-part-type="genus" reg="Choeradoplana">Ch.</tp:taxon-name-part> <tp:taxon-name-part taxon-name-part-type="species" reg="agua">agua</tp:taxon-name-part></tp:taxon-name></italic><xref ref-type="bibr" rid="B7">Carbayo et al., 2018</xref>, <italic><tp:taxon-name><tp:taxon-name-part taxon-name-part-type="genus" reg="Choeradoplana">Ch.</tp:taxon-name-part> <tp:taxon-name-part taxon-name-part-type="species" reg="banga">banga</tp:taxon-name-part></tp:taxon-name></italic> Carbayo &amp; Froehlich, 2012, <italic><tp:taxon-name><tp:taxon-name-part taxon-name-part-type="genus" reg="Choeradoplana">Ch.</tp:taxon-name-part> <tp:taxon-name-part taxon-name-part-type="species" reg="benyai">benyai</tp:taxon-name-part></tp:taxon-name></italic> Lemos &amp; Leal-Zanchet, 2014, <italic><tp:taxon-name><tp:taxon-name-part taxon-name-part-type="genus" reg="Choeradoplana">Ch.</tp:taxon-name-part> <tp:taxon-name-part taxon-name-part-type="species" reg="bocaina">bocaina</tp:taxon-name-part></tp:taxon-name></italic> Carbayo &amp; Froehlich, 2012, <italic><tp:taxon-name><tp:taxon-name-part taxon-name-part-type="genus" reg="Choeradoplana">Ch.</tp:taxon-name-part> <tp:taxon-name-part taxon-name-part-type="species" reg="cyanoatria">cyanoatria</tp:taxon-name-part></tp:taxon-name></italic> Iturralde &amp; Leal-Zanchet, 2019, <italic><tp:taxon-name><tp:taxon-name-part taxon-name-part-type="genus" reg="Choeradoplana">Ch.</tp:taxon-name-part> <tp:taxon-name-part taxon-name-part-type="species" reg="longivesicula">longivesicula</tp:taxon-name-part></tp:taxon-name></italic> Iturralde &amp; Leal-Zanchet, 2019, <italic><tp:taxon-name><tp:taxon-name-part taxon-name-part-type="genus" reg="Choeradoplana">Ch.</tp:taxon-name-part> <tp:taxon-name-part taxon-name-part-type="species" reg="pucupucu">pucupucu</tp:taxon-name-part></tp:taxon-name></italic><xref ref-type="bibr" rid="B7">Carbayo et al., 2018</xref>, and the herein-described <italic><tp:taxon-name><tp:taxon-name-part taxon-name-part-type="genus" reg="Choeradoplana">Ch.</tp:taxon-name-part> <tp:taxon-name-part taxon-name-part-type="species" reg="onae">onae</tp:taxon-name-part></tp:taxon-name></italic> Lago-Barcia &amp; Carbayo, sp. nov., <italic><tp:taxon-name><tp:taxon-name-part taxon-name-part-type="genus" reg="Choeradoplana">Ch.</tp:taxon-name-part> <tp:taxon-name-part taxon-name-part-type="species" reg="riutortae">riutortae</tp:taxon-name-part></tp:taxon-name></italic> Lago-Barcia &amp; Carbayo, sp. nov. and <italic><tp:taxon-name><tp:taxon-name-part taxon-name-part-type="genus" reg="Choeradoplana">Ch.</tp:taxon-name-part> <tp:taxon-name-part taxon-name-part-type="species" reg="claudioi">claudioi</tp:taxon-name-part></tp:taxon-name></italic> Lago-Barcia &amp; Carbayo, sp. nov. However, the general aspect of <italic><tp:taxon-name><tp:taxon-name-part taxon-name-part-type="genus" reg="Choeradoplana">Ch.</tp:taxon-name-part> <tp:taxon-name-part taxon-name-part-type="species" reg="eudoxiae">eudoxiae</tp:taxon-name-part></tp:taxon-name></italic> is lighter. Moreover, only <italic><tp:taxon-name><tp:taxon-name-part taxon-name-part-type="genus" reg="Choeradoplana">Ch.</tp:taxon-name-part> <tp:taxon-name-part taxon-name-part-type="species" reg="eudoxiae">eudoxiae</tp:taxon-name-part></tp:taxon-name></italic> Silva &amp; Carbayo, sp. nov. and <italic><tp:taxon-name><tp:taxon-name-part taxon-name-part-type="genus" reg="Choeradoplana">Ch.</tp:taxon-name-part> <tp:taxon-name-part taxon-name-part-type="species" reg="albonigra">albonigra</tp:taxon-name-part></tp:taxon-name></italic> lack the cephalic glandular cushions among all species of the genus, with the latter having a different, black-striped dorsum.</p><p>With respect to the internal morphology, <italic><tp:taxon-name><tp:taxon-name-part taxon-name-part-type="genus" reg="Choeradoplana">Ch.</tp:taxon-name-part> <tp:taxon-name-part taxon-name-part-type="species" reg="eudoxiae">eudoxiae</tp:taxon-name-part></tp:taxon-name></italic> Silva &amp; Carbayo, sp. nov. is similar to <italic><tp:taxon-name><tp:taxon-name-part taxon-name-part-type="genus" reg="Choeradoplana">Ch.</tp:taxon-name-part> <tp:taxon-name-part taxon-name-part-type="species" reg="albonigra">albonigra</tp:taxon-name-part></tp:taxon-name></italic>, <italic><tp:taxon-name><tp:taxon-name-part taxon-name-part-type="genus" reg="Choeradoplana">Ch.</tp:taxon-name-part> <tp:taxon-name-part taxon-name-part-type="species" reg="tristriata">tristriata</tp:taxon-name-part></tp:taxon-name></italic>, <italic><tp:taxon-name><tp:taxon-name-part taxon-name-part-type="genus" reg="Choeradoplana">Ch.</tp:taxon-name-part> <tp:taxon-name-part taxon-name-part-type="species" reg="bocaina">bocaina</tp:taxon-name-part></tp:taxon-name></italic>, <italic><tp:taxon-name><tp:taxon-name-part taxon-name-part-type="genus" reg="Choeradoplana">Ch.</tp:taxon-name-part> <tp:taxon-name-part taxon-name-part-type="species" reg="riutortae">riutortae</tp:taxon-name-part></tp:taxon-name></italic> Lago-Barcia &amp; Carbayo, sp. nov., <italic><tp:taxon-name><tp:taxon-name-part taxon-name-part-type="genus" reg="Choeradoplana">Ch.</tp:taxon-name-part> <tp:taxon-name-part taxon-name-part-type="species" reg="claudioi">claudioi</tp:taxon-name-part></tp:taxon-name></italic> Lago-Barcia &amp; Carbayo, sp. nov., and <italic><tp:taxon-name><tp:taxon-name-part taxon-name-part-type="genus" reg="Choeradoplana">Ch.</tp:taxon-name-part> <tp:taxon-name-part taxon-name-part-type="species" reg="onae">onae</tp:taxon-name-part></tp:taxon-name></italic> Lago-Barcia &amp; Carbayo, sp. nov. in that the prostatic vesicle is extrabulbar and it is lacking a penis papilla. However, in the latter four species an extrabulbar portion of the prostatic vesicle is dish-shaped, whereas this organ is pear-shaped (in <italic><tp:taxon-name><tp:taxon-name-part taxon-name-part-type="genus" reg="Choeradoplana">Ch.</tp:taxon-name-part> <tp:taxon-name-part taxon-name-part-type="species" reg="eudoxiae">eudoxiae</tp:taxon-name-part></tp:taxon-name></italic> Silva &amp; Carbayo, sp. nov.) or has two short tubular branches (branches (with a pear-shaped organ) <italic><tp:taxon-name><tp:taxon-name-part taxon-name-part-type="genus" reg="Choeradoplana">Ch.</tp:taxon-name-part> <tp:taxon-name-part taxon-name-part-type="species" reg="tristriata">tristriata</tp:taxon-name-part></tp:taxon-name></italic> (<italic>paired tubes</italic>) and <italic><tp:taxon-name><tp:taxon-name-part taxon-name-part-type="genus" reg="Choeradoplana">Ch.</tp:taxon-name-part> <tp:taxon-name-part taxon-name-part-type="species" reg="albonigra">albonigra</tp:taxon-name-part></tp:taxon-name></italic>). <italic><tp:taxon-name><tp:taxon-name-part taxon-name-part-type="genus" reg="Choeradoplana">Ch.</tp:taxon-name-part> <tp:taxon-name-part taxon-name-part-type="species" reg="eudoxiae">eudoxiae</tp:taxon-name-part></tp:taxon-name></italic> sp. nov. is distinguished from <italic><tp:taxon-name><tp:taxon-name-part taxon-name-part-type="genus" reg="Choeradoplana">Ch.</tp:taxon-name-part> <tp:taxon-name-part taxon-name-part-type="species" reg="tristriata">tristriata</tp:taxon-name-part></tp:taxon-name></italic> in the relatively compact copulatory apparatus of the latter, and from <italic><tp:taxon-name><tp:taxon-name-part taxon-name-part-type="genus" reg="Choeradoplana">Ch.</tp:taxon-name-part> <tp:taxon-name-part taxon-name-part-type="species" reg="albonigra">albonigra</tp:taxon-name-part></tp:taxon-name></italic> in that the copulatory apparatus in this species is relatively longer, the paired portions of the prostatic vesicle are shorter, and the common glandular ovovitelline duct is relatively shorter.</p></tp:treatment-sec><ref-list><ref id="B4"><mixed-citation xmlns:xlink="http://www.w3.org/1999/xlink" xlink:type="simple"><person-group><name name-style="western"><surname>Carbayo</surname><given-names>F</given-names></name><name name-style="western"><surname>Leal-Zanchet</surname><given-names>AM</given-names></name></person-group> (<year>2003</year>) <article-title>Two new genera of <tp:taxon-name><tp:taxon-name-part taxon-name-part-type="subfamily">Geoplaninae</tp:taxon-name-part></tp:taxon-name> (Terricola: <tp:taxon-name><tp:taxon-name-part taxon-name-part-type="order">Tricladida</tp:taxon-name-part></tp:taxon-name>: <tp:taxon-name><tp:taxon-name-part taxon-name-part-type="phylum">Platyhelminthes</tp:taxon-name-part></tp:taxon-name>) of Brazil in the light of cephalic apomorphies.</article-title><source>Invertebrate Systematics</source><volume>17</volume>(<issue>3</issue>): <fpage>449</fpage>–<lpage>468</lpage>. <ext-link xlink:type="simple" ext-link-type="doi" xlink:href="10.1017/S0952836901000401">https://doi.org/10.1017/S0952836901000401</ext-link></mixed-citation></ref><ref id="B7"><mixed-citation xmlns:xlink="http://www.w3.org/1999/xlink" xlink:type="simple"><person-group><name name-style="western"><surname>Carbayo</surname><given-names>F</given-names></name><name name-style="western"><surname>Silva</surname><given-names>MS</given-names></name><name name-style="western"><surname>Riutort</surname><given-names>M</given-names></name><name name-style="western"><surname>Alvarez-Presas</surname><given-names>M</given-names></name></person-group> (<year>2018</year>) <article-title>Rolling into the deep of the land planarian genus <italic><tp:taxon-name><tp:taxon-name-part taxon-name-part-type="genus">Choeradoplana</tp:taxon-name-part></tp:taxon-name></italic> (<tp:taxon-name><tp:taxon-name-part taxon-name-part-type="order">Tricladida</tp:taxon-name-part></tp:taxon-name>, <tp:taxon-name><tp:taxon-name-part taxon-name-part-type="suborder">Continenticola</tp:taxon-name-part></tp:taxon-name>, <tp:taxon-name><tp:taxon-name-part taxon-name-part-type="family">Geoplanidae</tp:taxon-name-part></tp:taxon-name>) taxonomy.</article-title><source>Organisms Diversity &amp; Evolution</source><volume>18</volume>(<issue>2</issue>): <fpage>187</fpage>–<lpage>210</lpage>. <ext-link xlink:type="simple" ext-link-type="doi" xlink:href="10.1007/s13127-017-0352-4">https://doi.org/10.1007/s13127-017-0352-4</ext-link></mixed-citation></ref></ref-list></tp:taxon-treatment>
